# Supplementary material for: Classical vs. Non-Classical Cyclometalated Pt(II) Complexes
Source: Molecules. 2022 Oct 25;27(21):7249. doi: 10.3390/molecules27217249 (PMC9654721; doi:10.3390/molecules27217249)
Supplement: Supplementary file 1 [file molecules-27-07249-s001.zip]

Archive with 1 entries (1 files):
- molecules-1984325-supplementary.pdf
